# Supplementary material for: IFITM3 restricts virus-induced inflammatory cytokine production by limiting Nogo-B mediated TLR responses
Source: Nat Commun. 2022 Sep 8;13:5294. doi: 10.1038/s41467-022-32587-4 (PMC9454482; doi:10.1038/s41467-022-32587-4)
Supplement: Supplementary file 5 — source data [file 41467_2022_32587_MOESM5_ESM.xlsx]

## Sheet: Figure 1
		Source data file
		Figure 1a
	%change in total body weight
	Days p.i	zDC/Ifitm3-/- -DT							zDC/Ifitm3-/- +DT
	0		100	100	100	100	100		100	100	100	100	100	100
	1		98.2143	99.2126	97.2727	98.6957	97.5104		96.2264	94.1606	92.7632	93.4718	92.3077	92.7336
	2		95.7143	91.3386	95	96.5217	93.7759		91.3208	91.9708	92.7632	91.0979	91.5385	87.8893
	3		93.9286	90.5512	96.3636	94.7826	89.2116		91.3208	87.2263	89.8026	88.4273	89.2308	86.5052
	4		93.9286	90.5512	100	97.8261	89.2116		91.3208	87.2263	89.4737	89.0208	89.2308	86.5052
		Figure 1b
		Liver					Spleen
	IL6	-DT		+DT			-DT		+DT
		1132.32	1124.82	3314.82	3142.32		352.323	322.323	839.823	1964.82
		944.823	914.823	1829.82	2039.82		577.323	509.823	2549.82	3089.82
		1259.82	1177.32	2137.32	2062.32		1664.82	1657.32	817.323	1267.32
		1004.82	914.823	1499.82	1612.32		307.323	269.823	449.823	839.823
		727.323	772.323	1859.82	1979.82		389.823	352.323	779.823	809.823
				1552.32	1492.32				929.823	809.823
		Figure 1c
		Liver			Spleen
	PFU/mg tissue	-DT	+DT		-DT	+DT
		69.87	28.12		73.44	38.48
		820.97	25.71		73.1	13.82
		74.49	366.47		20.17	45.07
		3.96	0		2.15	12.18
		24.44	12.08		2.96	15.52
		26.73			7.28
		Figure 1d
	IL6	6h	wt		Ifitm3-/-			24h	wt		Ifitm3-/-
		Mock	59.2175	59.2175	6.0925	0		Mock	9.2175	15.4675	9.2175	6.0925
		Pam3CSK4	506.092	418.592	2687.34	2587.34		Pam3CSK4	2490.47	2459.22	2784.22	2831.09
		Poly (I:C)	21.7175	40.4675	43.5925	56.0925		Poly (I:C)	18.5925	24.8425	49.8425	65.4675
		LPS	1718.59	1799.84	3196.72	3031.09		LPS	2034.22	2099.84	2512.34	2765.47
		Flagellin	52.9675	46.7175	59.2175	56.0925		Flagellin	27.9675	31.0925	65.4675	102.968
		Imiquimod	1627.5	1570	1662.5	2225		Imiquimod	1222.5	1007.5	1950	1917.5
		cpg classB	596.717	321.717	2937.34	3121.72		cpg classB	1456.09	1177.97	2421.72	2577.97
		Figure 1e
	IL6		wt			Tlr3-/-			Tlr7-/-			Tlr9-/-
		Mock	114.933	49.9325	44.9325	59.9325	54.9325	54.9325	84.9325	69.9325	89.9325	64.9325	79.9325	89.9325
		MCMV MOI 1	3969.93	3869.93	3319.93	3369.93	3414.93	3314.93	734.933	689.933	619.933	79.9325	94.9325	144.933
		MCMV MOI 0.1	599.933	779.933	904.933	754.933	889.933	739.933	119.933	134.933	184.933	74.9325	74.9325	99.9325
		Figure 1f
	IL6		wt		Ifitm3-/-		wt + TLR7 peptide		Ifitm3-/-+ TLR7 peptide
		Mock	47.7661	52.1139	84.7226	54.2878	52.1139	73.853	52.1139	56.4617
		MCMV MOI 1	236.897	256.462	341.244	347.766	132.549	158.636	176.027	186.897
		MCMV MOI 0.1	84.7226	84.7226	189.07	117.331	93.4183	73.853	115.157	123.853
		Figure 1g
	IL6		wt		Ifitm3-/-		wt + ODN2088		Ifitm3-/-+ ODN2088
		Mock	47.7661	52.1139	84.7226	54.2878	47.7661	54.2878	67.3313	76.0269
		MCMV MOI 1	236.897	256.462	341.244	347.766	108.636	119.505	156.462	143.418
		Figure 1h
		%change in total body weight
		Days p.i	Ifitm3-/- MyD88-/-							Ifitm3-/- MyD88wt								Ifitm3wt MyD88wt									Ifitm3wt MyD88-/-
		0	100	100	100	100	100	100		100	100	100	100	100	100	100		100	100	100	100	100	100	100	100		100	100	100	100	100	100	100
		1	98.8439	95.4674	99.6516	99.7059	99.5169	96.4467		94.6746	94.4444	100	96.2209	95.1613	95.5975	94.7658		95.279	96.5885	97.0509	93.7304	98.4925	98.9583	96.3235	94.3925		95.6204	98.1482	98.8338	97.4432	97.4638	101.282	98.2808
		2	99.1329	92.068	100	100.294	99.7584	101.015		91.1243	91.3889	97.3475	96.8023	92.7419	92.1384	92.562		96.1373	95.9488	95.9785	89.9686	98.2412	98.6979	97.549	92.5234		96.837	96.6049	98.2507	97.4432	97.8261	101.538	95.9885
		3	96.8208	89.8017	100.348	99.1176	99.0338	98.9848		89.645	89.1667	94.1645	96.8023	88.4409	87.7358	90.3581		99.5708	94.2431	95.9785	89.3417	97.2362	97.6562	96.3235	90.3427		95.3771	95.0617	96.5015	96.5909	96.7391	100.256	95.702
		4	93.0636	86.9688	95.1219	98.2353	97.8261	97.4619		85.2071	85	87.2679	98.2558	83.871	84.2767	87.3278		95.7082	90.8316	91.689	84.6395	96.2312	96.875	96.0784	85.3583		92.944	92.9012	95.3353	96.0227	95.2899	99.2308	91.404
		5	90.1734	85.5524	91.6376	97.9412	97.1014	99.4924		81.6568	81.1111	87.2679	93.6047	80.914	80.1887	84.2975		96.9957	88.4861	87.6676	82.7586	96.2312	97.3958	96.5686	84.4237		92.4574	88.2716	93.8775	94.0341	90.942	97.6923	88.2522
		6	88.7283	82.7195	89.8955	97.9412	96.8599			79.5858	79.4444	85.1459	92.1512	79.5699	79.2453	82.9201		103.004			83.3856	96.7337	97.9167	97.7941	85.9813		92.7007	86.7284	94.4606	94.0341	89.8551		87.106
		Figure1i
	IL6	6h	Ifitm3wt MyD88wt		Ifitm3wt MyD88-/-		Ifitm3-/- MyD88wt		Ifitm3-/- MyD88-/-			24h	Ifitm3wt MyD88wt		Ifitm3wt MyD88-/-		Ifitm3-/- MyD88wt		Ifitm3-/- MyD88-/-
		Mock	110.212	128.069	106.64	110.212	138.783	120.926	117.355	213.783		Mock	153.069	163.783	142.355	153.069	163.783	167.355	174.498	160.212
		MCMV	353.069	331.64	128.069	160.212	528.069	545.926	167.355	178.069		MCMV	456.64	449.498	217.355	224.498	620.926	599.497	217.355	270.926

## Sheet: Figure 2
		Figure 2a
		Figure 2b
			Kolf2						IFITM3-/- F01						IFITM3-/H12
	IL6	Mock	33.6046	0	0	0	0	0	0	0	0	0	0	0	0	0	0	0	0	0
		HCMV	104.535	89.4186	103.372	85.9302	125.465	87.093	259.186	392.907	278.954	269.651	258.023	159.186	192.907	181.279	173.139	202.209	183.605	173.139
		Figure 2c
	IL6		Kolf2						IFITM3-/- F01
		Mock	42.794	39.32	25.292	38.5238	37.0952	29.4762	30.215	18.945	28.18	87.0714	75.6429	77.7857
		Pam3CSK4	771.36	610.132	815.526	658.048	670.905	693.286	1753.87	1737.35	2248.03	2402.07	2442.07	2442.07
		Poly (I:C)	40.734	103.648	55.216	24.2381	33.7619	25.1905	3175.18	3064.16	3128.82
		LPS	849.03	882.45	681.742	181.857	187.095	140.429	1694.44	1589.01	1588.25	2069.93	1982.07	2000.64
		Imiquimod	26.112	23.664	23.942	27.5714	33.7619	36.1429	102.111	85.215	60.831	72.0714	66.3571	64.9286
		ODN 2216	1368.23	1373.18	1351.66				2188.36	1864.47	2244.78
		Figure 2d
	IL6		Kolf2								IFITM3-/H12
		Mock	116.3	124.3	89.3	94.3	129.375	110.625	106.875	132.188	218.833	195.5	181.333	168.182	163.636	146.97	151.515
		IKK16	95.625	63.75	61.875	61.875					116.667	107.576	109.091	113.636
		HCMV	134.3	429.3	325.3	584.062	551.25	606.562	615		646.333	563.833	598.833	607.167	836.364	828.788	840.909	842.424
		IKK16/HCMV	412.3	442.3	380.3	434.062	440.625	526.875	462.188		452.167	401.333	462.167	405.5	743.939	787.879	759.091	701.515
		Figure 2e
	IL6		Kolf2						IFITM3-/H12
		Mock	42.794	39.32	25.292	14.817	12.336	16.74	70.584	57.944	75.288	30.215	18.945	28.18
		HCMV	823.65	912.93	833.686	727.642	749.11	800.536	1138.13	1216.3	1260.79	1900.09	1850.1	1928.53
		HCMV + αTLR2	693.696	728.752	709.254	471.852	470	448.519	604.286	591.212	602.306	906.429	886.818	903.459
		Pam3CSK4	991.854	966.098	1218.85	1166.3	1295.56	1272.22	1631.21	1243.85	1105.79	1715.56	1808.89	1759.44
		Pam3CSK4 + αTLR2	125.14	93.546	114.356	417.407	453.333	514.074	227.254	157.142	274.328	825.556	790.556	870
		Figure 2f
	IL6		iPS-DCs
		Mock	52.973	57.2973	57.2973	54.823
		HCMV	2358.92	1762.16	1964.32	2011.37
		Cytotect	42.1622	43.2432	44.3243	45.348
		Cytotect + HCMV	934.054	1196.76	924.324	822.938
		Figure 2g
	IL6		CC Mock	TT Mock	CC CMV MOI 1	TT MOI 1	CC CMV MOI 10	TT CMV MOI 10		TNF	CC Mock	TT Mock	CC CMV MOI 1	TT MOI 1	CC CMV MOI 10	TT CMV MOI 10
			29.6296	30.3704	242.222	105.185	556.667	514.815			48.6667	40.6667	55.3333	39.3333	98.6667	44.6667
			30	29.6296	238.889	115.185	722.963	527.407			42	40.6667	64.6667	40	70.6667	48.6667
			32.2222	25.5556	239.63	97.037	597.778	568.148			42.6667	38	66	42	88.6667	105.333
			28.8889	25.5556	262.593	98.1482	751.852	606.296			45.3333	41.3333	63.3333	43.3333	101.333	123.333
			27.4074	23.7037	171.482	101.481	599.259	463.333			56.6667	39.3333	46	36	58.6667	36.6667
			27.4074	27.7778	175.556	103.704	675.926	588.148			40	49.3333	44.6667	40.6667	57.3333	36.6667
			28.1482	25.1852	202.222	109.259	684.074	516.296			47.3333	34.6667	56.6667	50.6667	62	38
			29.2593		207.407		559.63				46.6667		62.6667		66.6667
		Figure 2h
	IL6		Kolf2						IFITM3-/- F01						IFITM3-/H12
		Mock	33.6046	0	0	0	0	0	0	0	0	0	0	0	0	0	0	0	0	0
		IAV X31 (H3N2)	1634.77	1583.61	1862.67	1767.33	1382.44	1416.16	3365	3288.26	3332.44	3310.35	3185.93	3105.7	3138.26	3109.19	2940.58	2883.61	3052.21	2974.3
		IAV PR8 (H1N1)	255.698	296.395	325.465	312.674	291.744	262.674	1338.26	1276.63	1063.84	1004.53	585.93	1055.7	1418.49	1230.12	994.07	990.581	1016.16	1019.65
		γIAV X31	1078.42	1055.43	1053.21	792	820	838.333	1734.22	2077.77	1588.1	1499.33	1509.33	1383.33	1289.29	1313.57	1275.71	862.667	988	922
		Figure 2i
	IL6	6h	wt		Ifitm3-/-			24h	wt		Ifitm3-/-
		Mock	72.6123	81.7032	313.521	349.885		Mock	136.249	208.976	554.431	549.885
		IAV X31 MOI 1	581.703	631.703	1536.25	1440.79		IAV X31 MOI 1	2890.79	3004.43	5149.89	4868.07
		IAV X31 MOI 0.1	168.067	281.703	1499.88	1218.07		IAV X31 MOI 0.1	1536.25	2427.16	5172.61	4999.89

## Sheet: Figure 3
		Figure 3a and b
		All data availabe via PRIDE repository, accession number …..
		Figure 3c
	Figure 3d
	%change in total body weight
	Days p.i	wt																										Nogo-A/B-/-
	0	100	100	100	100	100	100	100	100	100	100	100	100	100	100	100	100	100	100	100	100	100	100	100	100	100		100	100	100	100	100	100	100	100	100		100	100	100	100	100	100	100	100	100	100	100	100
	1	95.0495	94.1489	95.082	94.6342	96.3542	97.1698	96.7593	92.7928	96.5517	97.1154	99.4475	99.4152	97.0238	96.2766	97.006	93.9024	98.1482	96.5909	100	96.4706	97.0443	98.1308	98.9189	95.8861	97.3118		100	99.4286	100	107.059	100	100	98.8304	103.209	103.465		100.714	101.093	100	100	105.333	104.598	103.03	104.225	98.2456	101.744	100	99.4286
	2	93.0693	93.0851	95.082	92.1951	96.3542	89.1509	92.5926	89.6396	94.5813	95.6731	97.7901	99.4152	93.4524	96.8085	97.006	93.9024	98.7654	96.5909	101.818	96.4706	98.0296	99.0654	98.3784	97.1519	99.4624		103.468	98.2857	97.2789	104.118	100.54	99.5	98.8304	101.604	105.445		100	102.732	97.1429	100	106.667	103.448	101.818	101.409	100	101.744	99.435	100
	3	100.495	97.8723	100	95.6098	100.521						101.657	101.754	95.8333	102.128	105.389						97.537	98.1308	97.2973	97.4684	100		109.827	98.8571	100	110.588							100	106.557	102.286	103.086	111.333						104.52	105.714
	4	103.96	101.064	101.093	97.561	104.167						103.867	105.263	99.4048	106.383	108.982						100.985	105.14	105.405	98.7342	102.15		112.717	101.714	100.68	112.941							103.571	107.65	104	110.494	117.333						106.215	107.429
	Figure 3e
		Spleen												Liver
PFU/mg tissue		wt					Nogo-A/B-/-							wt					Nogo-A/B-/-
	d2	15	16	10	8	24	12	18	17	15	21		d2 p.i	59	37	46	24	98	101	59	67	290	26
	d4	8	3	1	2	10	9	2	9	4	12		d4 p.i	5	1	2	2	18	3	0	1	2	90
	Figure 3f
		Spleen																						Liver
IL6		wt										Nogo-A/B-/-												wt										Nogo-A/B-/-
	naive	0.374733	0.256276	0.267281	0.584906	0.34398	0.503597					0.384198	0.431758	0.464689	0.632689	0.652174	0.598131						naive	1.08105	0.404573	0.72922	0.930393	0.405172	0.826645					1.03153	0.980104	0.49049	1.0559	1.01612	0.496381
	d2	4.62427	4.19307	4.04881	3.23996	4.52115	3.82228	4.41834	3.99038	3.3134	4.57955	1.32843	1.57576	0.62884	1.56142	2.9058	1.31802	1.57757	0.630631	1.56338	2.90816		d2	2.30544	1.38528	1.6302	1.83894	0.900601	2.53813	1.53313	1.8638	1.93002	1.02077	0.809814	0.984459	0.665059	0.729779	0.684677	0.857558	1.04835	0.68542	0.730337	0.685179
	d4	1.11706	1.16774	1.39463	0.912902	1.32708	1.11816	1.16908	1.39607	0.913804	1.32826	1.14634	0.884982	1.22122	0.574605	1.1482	0.886486	1.22349	0.575783				d4	1.05483	0.795445	1.10385	0.642562	0.639098	1.05546	0.795918	1.10449	0.643023	0.639554	0.546034	0.566176	0.53689	0.588457	0.546638	0.566802	0.537535	0.589286
	Figure 3g
		Spleen																						Liver
TNF		wt										Nogo-A/B-/-												wt										Nogo-A/B-/-
	naive	2.7639	1.03466	1.86497	2.37767	1.03544	2.11254					2.63749	2.50594	1.25438	2.69841	2.59675	1.26853						naive	2.7639	1.03466	1.86497	2.37767	1.03544	2.11254					2.63749	2.50594	1.25438	2.69841	2.59675	1.26853
	d2	11.8201	10.7176	10.3491	8.282	11.556	9.76806	11.2913	10.1976	8.46757	11.7033	3.39698	4.02923	1.60929	3.99276	7.4289	3.36827	4.03158	1.61161	3.99531	7.43197		d2	5.89274	3.54091	4.16685	4.70051	2.30215	6.48634	3.918	4.76304	4.93228	2.60863	2.07016	2.51663	1.70029	1.86569	1.75036	2.19154	2.67912	1.75163	1.86642	1.75101
	d4	2.85609	2.98591	3.56587	2.33411	3.39291	2.85752	2.98765	3.56774	2.33528	3.39444	2.93187	2.26351	3.12375	1.46992	2.93428	2.26547	3.1267	1.47145				d4	2.69647	2.0334	2.82176	1.64268	1.63382	2.69728	2.03401	2.82259	1.64328	1.63442	1.39618	1.44768	1.37286	1.50488	1.39696	1.44849	1.3737	1.50595
	Figure 3h
IL6		wt		Nogo-A/B-/-
	PAM3CSK4	1638.98	1643.33	793.331	815.07
	Poly(I:C)	91.1569	97.6786	93.3308	84.6351
	LPS	515.07	460.722	130.287	149.852
	Flagellin	158.548	171.592	141.157	160.722
	Imiquimod	1849.85	1795.51	934.635	1180.29
	cpgB	967.244	919.418	152.026	228.113
	Figure 3i
IL6	6h	wt		Nogo-A/B-/-			24h	wt		Nogo-A/B-/-
	Mock	47.6786	43.3308	32.4612	30.2873		Mock	62.896	62.896	34.6351	38.9829
	MCMV	173.766	184.635	62.896	69.4177		MCMV	325.94	299.853	143.331	156.374
	IAV X31	319.418	271.592	252.026	273.765		IAV X31	1280.29	1175.94	723.765	704.2
[truncated: 4 more columns]

## Sheet: Figure 4
	Figure 4a
	Figure 4b
Nogo-B/GAPDH		Mock			1h			3h
	Kolf2	0.480058	0.907624	0.354786	0.329755	0.90365	0.651155	0.880309	0.706649	0.91894
	IFITM3-/- H12	0.542681	0.590553	0.320019	1.27614	0.760202	1.41067	1.35326	0.936967	0.795304
	Figure 4c
	Figure 4d
IL6		NT siRNA						RTN4 siRNA						IFITM3 siRNA						RTN4/IFITM3 siRNA
	Mock	104.318	100	103.864	90.34	95.5	92.368	96.3636	97.5	96.3636	91.459	93.2	89	133.636	110	101.818	129.892	120	111.768	102.273	95.2273	113.636	100.8	107.603	112.624
	HCMV	451.894	430.303	449.621	443.672	437.89	450	398.485	404.167	398.485	370.684	380.524	360.45	668.182	550	509.091	670	602.583	640.389	439.015	403.788	495.833	440	480.692	475.423
	Figure 4e
IL6		wt + control siRNA		Ifitm3-/- + control siRNA		wt + RTN4 siRNA		Ifitm3-/- + RTN4 siRNA
	Mock	94.4204	107.143	151.563	207.143	144.42	133.929	176.563	246.429
	MCMV	253.349	258.929	365.849	351.786	208.706	221.429	289.063	285.714
	Figure 4f
	Figure 4g
IL6		Ifitm3-/-				Nogo-A/Bwt				Nogo-A/B-/-				Ifitm3-/-/Nogo-A/B-/-
	Mock	20.8402	20.8402	28.9048	30.5177	16.0015	17.6144	28.9048	16.0015	14.3886	14.3886	12.7757	9.54992	16.0015	16.0015	19.2273	14.3886
	MCMV	653.098	653.098	699.872	724.066	307.937	359.55	401.485	367.614	199.873	190.195	230.518	219.227	253.098	261.163	259.55	235.356

## Sheet: Figure 5
	Figure 5a
	%change in total body weight
	Days p.i	Nogo-A/Bwt														Nogo-A/B-/-															Ifitm3-/-										Ifitm3-/-/Nogo-A/B-/-
	0	100	100	100	100	100	100	101	100	100	100	100	100	100		100	100	100	100	100	100	100	100	100	100	100	100	100	100		100	100	100	100	100	100	100	100	100		100	100	100	100	100	100	100	100	100
	1	98.2036	100	98.7421	97.0238	97.6077	99.005	101.435	98.3696	96.6292	100.585	101.744	98.3425	98.6577		99.0476	101.191	101.648	98.1221	101.198	102.206	101.25	96.4789	102.703	102.353	107.383	101.852	112.18	100.568		95.3368	95.4955	95.8763	98.7125	97.1429	96.8085	88.4444	97.0588	95.4751		98.5915	98.3696	98.8764	96.9697	96.2162	98.1982	102.817	98.5782	96.7593
	2	96.4072	95.8824	95.5975	94.0476	96.6507	96.5174	99.5215	97.2826	96.0674	95.3216	101.163	100	100.671		98.5714	100.595	101.099	100.469	100.599	102.941	100	94.3662	100.54	100.588	104.698	104.321	107.692	105.682		91.7098	90.5405	91.7526	96.5665	95.3571	94.6809	84.4444	99.0196	95.0226		97.1831	97.8261	98.8764	96.4647	96.2162	95.0451	101.409	98.5782	93.0556
	3	97.6048	102.353	106.918	100	100.478	100.498	102.392	100	103.371	97.076	101.163	100	106.04		98.5714	97.6191	106.593	101.878	96.4072	102.206	97.5	94.3662	103.784	107.059	109.396	108.642	107.692	105.682		89.1192	89.1892	89.1753	94.4206	95.3571	89.3617	80.8889	98.0392	88.2353		99.5305	101.087	102.809	98.9899	101.081	96.3964	104.225	97.1564	90.7407
	4	100.599	100	106.918	103.571	103.349	102.488	101.914	100	102.247	97.076	100	100	106.04		95.2381	93.4524	108.242	101.878	92.2156	99.2647	95	93.662	107.027	109.412	116.778	113.58	112.82	110.227		89.6373	87.8378	90.7216	96.1373	94.6429	86.1702	79.5556	92.1569	85.9728		102.817	105.978	105.056	101.01	104.865	100.901	106.103	101.896	92.5926
	Figure 5b
IL6		Nogo-A/Bwt		Nogo-A/B-/-		Ifitm3-/-		Ifitm3-/-/Nogo-A/B-/-
		0.98473	1.05408	1.04605	0.921519	4.71214	4.45628	0.993776	1.01862
		1.45482	1.45482	2.1462	2.02828	4.5767	4.76141	1.02081	1.08331
		2.62758	2.79771	0.691037	0.711362	9.39218	9.18745	0.870682	0.922664
		1.30034	1.35688	0.964064	1.03968	7.36476	7.42024
		1.76521	1.80051	0.993768	1.07658	7.74575	7.76269
		1.2028	1.26678	2.3587	2.48155
		1.77973	1.84647	0.867023	0.867023
				0.840081	0.785881
	Figure 5c
PFU/mg tissue		Nogo-A/Bwt	Nogo-A/B-/-	Ifitm3-/-	Ifitm3-/-/Nogo-A/B-/-
		67.6144	6.22665	246.535	23.2919
		7.39408	17.6887	252.694	2.60417
		44.896	12.7033	270.313	12.9954
		21.2014	18.9036	228.849
		39.7176	12.94	453.39
		14.3954	27.027
		11.1235	13.0058
			10.8401

## Sheet: Figure 6
		Figure 6a
		Figure 6b
			wt					IFITM3-/H12
	Nogo-B/GAPDH		Mock	HCMV	HCMV + MG132	HCMV + Baf A1	HCMV + NaCl	Mock	HCMV	HCMV + MG132	HCMV + Baf A1	HCMV + NaCl
			0.740233	0.692972	1.06259	0.620051	0.703705	1.1906	1.15375	1.10683	1.23651	1.19621
			0.873688	0.853742	1.17071	0.843812	0.820498	0.768961	1.23199	1.18045	1.13981	1.03412
			1.09815	1.00792	1.14364	0.965709	0.869931	1.0516	1.04434	0.933543	1.20421	1.31533
		Figure 6c
		Figure 6d
			wt					Ifitm3-/-
	Nogo-B/ACTIN		Mock	MCMV	MCMV + MG132	MCMV + Baf A1	MCMV + NaCl	Mock	MCMV	MCMV + MG132	MCMV + Baf A1	MCMV + NaCl
			0.763565	0.611163	1.26052	0.610696	0.874849	0.997643	0.952214	1.4213	1.01823	1.11832
			0.219308	0.449386	1.23639	0.552176	0.706372	1.20091	1.29901	1.97013	1.6558	1.32232

## Sheet: Figure 7
	Figure 7a
	Confocal images
	Figure 7b
		Mock		HCMV
	%TLR2+	Kolf2	IFITM3-/- H12	Kolf2	IFITM3-/- H12
		32.3	30.4	44	18.24
		32.4	30.2	44.4	18.56
		33	30.2	44.3	18.4
		53	40.7	49.3	39.5
		53	41	49.5	39.3
		53	43.2	49	49.3
		35.08	38.04	56	32.36
		37.6	39.48	52.8	30.96
		38.72	39.08	56	28.96
	Figure 7c
		Kolf2						IFITM3-/-
%TLR2+	Mock	13.7	12.9	14.2	15.3	16.9	16.9	15	12.3	12.4	13.7	13.2	14.3
	1h	12.9	14	13.9				8.86	8.59	7.37
	2h	23.2	14.9	20				10	9.54	8.65
	3h	17.5	15.8	15				11.9	9.97	8.44
	4h	7.19	9.72	8.29				7.97	9.62	6.94
	5h	8.29	11.1	11.9				7.96	8.06	8.35
	6h	12.5	14.9	14.7				11.6	10.2	8.8
	Figure 7d
MFI TLR2		NT siRNA			IFITM3 siRNA			RTN4/IFITM3 siRNA			RTN4/IFITM3 siRNA
	Mock	4059	3765	3915	4418	4437	4014	4390	3880	4205	4371	4774	4609
	HCMV 1h	4104	3942	4150	3987	4014	3853	4532	4437	4494	5301	5396	5375
	HCMV 3h	3030	3336	3269	2525	2446	2533	4068	3871	3933	4353	4504	4353
	HCMV 24h	4963	5094	5470	5417	6094	6117	5535	5238	5567	7255	6082	6389
	Figure 7e
	FACS histograms
	Figure 7f
		Kolf2											IFITM3-/- H12
IL6	Mock	31.7241	29.6552	28.9655	31.7241	46.8965	55.1724	59.3103					26.8966	50.3448	31.0345	30.3448	31.0345	31.0345	39.3103	44.8276	110.345	48.9655	135.172
	HCMV	957.241	755.862	747.586	787.586	1104.14	991.724	660	699.31	771.034	835.862	945.517	1159.65	1243.45	1198.97	1297.24	1269.31	1209.31	1328.28	1326.21	1058.62	728.966	1300.69
	ES9-17 HCMV	807.586	748.966	1320	522.759	654.483	546.897	480.69	592.414	834.483	955.862	900.69	800	782.759	692.414	812.414	894.483	815.862	715.862	807.586	1055.86	970.345	209.655
	ES9-17/IKK-16 HCMV	431.724	373.793	482.759	563.448	904.828	864.138	846.207	815.172	922.759	926.207	837.241	573.103	692.414	771.724	660	326.207	363.448	522.069	490.345	944.828	750.345	104.828
	IKK-16 HCMV	989.655	701.379	1324.83	790.345	818.621	731.034	657.241	648.966	630.345	823.448	812.414	657.241	720.69	814.483	784.138	578.621	778.621	881.379	921.379	996.552	751.034	1046.9
	Figure 7g
		Kolf2				IFITM3-/- H12
IL6	Mock	129.375	110.625	106.875	132.188	168.182	163.636	146.97	151.515
	NH4Cl	101.25	104.062	94.6875	106.875	133.333	142.424	143.939	134.849
	Baf A1	90.9375	91.875	91.875	113.438	219.697	201.515	148.485	140.909
	HCMV	584.062	551.25	606.562	615	836.364	828.788	840.909	842.424
	NH4Cl + HCMV	476.25	510.938	509.062	454.688	860.606	824.242	801.515	810.606
	Baf A1 + HCMV	475.312	478.125	481.875	526.875	807.576	889.394	909.091

## Sheet: sup Figure 1
	sup Figure 1a
	%change in total body weight
	Days p.i	wt + PBS					wt + Anakinra					Ifitm3-/- + PBS					Ifitm3-/- + Anakinra
	0	100	100	100	100		100	100	100	100		100	100	100	100		100	100	100	100
	1	98.6607	96.5636	97.8448	97.3799		97.3214	97.6923	97.3568	97.5535		98.5185	97.7064	98.3165	95.9459		100	94.5148	94.4444	98.1735
	2	95.5357	94.1581	94.8276	96.0699		95.9821	96.5385	96.0352	93.578		96.2963	95.8716	95.9596	91.8919		98.0237	89.8734	90.9091	95.4338
	3	94.6429	92.0962	93.9655	95.1965		95.5357	94.6154	95.1542	91.7431		93.3333	93.578	92.2559	86.4865		95.6522	87.7637	89.3939	93.6073
	4	96.4286	90.378	97.8448	98.2533		100.893	97.3077	96.4758	92.3547		92.2222	93.578	89.2256	84.5946		93.6759	87.3418	89.899	93.1507
	sup Figure 1b
IL6	6h	wt + PBS		Ifitm3-/- + PBS		wt + Anakinra		Ifitm3-/- + Anakinra			24h	wt + PBS		Ifitm3-/- + PBS		wt + Anakinra		Ifitm3-/- + Anakinra
	Mock	72.9633	86.2967	109.63	96.2967	72.9633	119.63	99.63	162.963		Mock	132.963	222.963	96.2967	119.63	179.63	122.963	136.297	266.297
	MCMV	162.963	232.963	416.297	496.297	366.297	372.963	586.297	592.963		MCMV	662.963	736.297	1232.96	1339.63	882.963	889.63	2152.96	2166.3

## Sheet: sup Figure 2
		sup Figure 2a
		Morphology microscope images
		sup Figure 2b
			Kolf2	IFITM3-/-H12	IFITM3-/-F01
	DC precursor harvest		27800000	24100000	26200000
			6890000	9590000	6390000
			29650000	31100000	28950000
			22100000	18950000	25550000
		sup Figure 2c
		FACS data
		sup Figure 2d
			Kolf2			IFITM3-/-H12			IFITM3-/-F01
	ΔCt	IFITM1	4.3575	3.70582	2.35913	3.85772	2.26146	2.33949	2.41133	3.92322	3.9188
		IFITM2	4.76814	5.03829	3.73849	4.7893	4.3205	3.99973	3.92362	4.8652	4.2104
		sup Figure 2e

## Sheet: sup Figure 3
		sup Figure 3a
			Kolf2			IFITM3-/-H12		IFITM3-/-F01
	% infection	HCMV Merlin (MOI 5)	0.93	0.94	1.05	1.23	1.31	1.1	1.32	0.99
		HCMV TB40 (MOI 5)	1.2	1.03	0.97	1.2	1.16	1.04	0.83	1.16
		sup Figure 3b
		FACS data
		sup Figure 3c
		FACS data
		sup Figure 3d
			Kolf2			IFITM3-/-H12
	IL6	Mock	33.3163	46.6497	19.983	43.3163	23.3163	13.3163
		SARS-CoV-2 (MOI 1)	1206.65	1013.32	833.316	1266.65	1303.32	1279.98
		sup Figure 3a
			Kolf2						IFITM3-/-H12					IFITM3-/-F01
	% infection	IAV X31 (MOI 1)	66.4	64.2	46.6				69.5	59.2	69.2			67.6	68.3	64.5
		IAV PR8 (MOI 1)	67.7	79.6	64.8	64.4	65.2	66	57.3	61.1	73.2	88.2	64.2	61.9	63.2	59.7	71.2	66.2	64.2

[truncated: 2 more sheets: sup Figure 4, sup Figure 5]
